# Supplementary material for: A novel adipose loss-of-function mutant in Drosophila
Source: Fly (Austin). 2024 May 13;18(1):2352938. doi: 10.1080/19336934.2024.2352938 (PMC11095658; doi:10.1080/19336934.2024.2352938)
Supplement: Supplemental Material [file KFLY_A_2352938_SM3785.zip › Reagent Table.xlsx]

## Sheet: Sheet1
Data type	Experimental species	Symbol/name used in publication	Source – public	Source – published	Source – unpublished	Identifiers	New reagent	Comments
Data type (mandatory) Duplicate rows as needed. Order is flexible, but row titles must be preserved.	Experimental species (mandatory, "NA" okay)	Symbol/name used in publication (mandatory)	Source – public [stock center; company, data repository] (one of D,E,F mandatory)	Source -- published [PMID or 'this paper'] (one of D,E,F mandatory)	Source – unpublished [description, incl. lab of origin] (one of D,E,F mandatory)	Identifiers [format as ID_source:identifier] Separate multiple entries with semi-colon, space	New reagent (mandatory for new entities) Description, progenitor(s)	Comments (optional) Genotypes, purpose of reagent, additional information
gene (source not applicable)	Drosophila melanogaster	adipose, adp	NA	NA	NA
strain, strain_background	Drosophila melanogaster	adp RNAi	Bloomington Drosophila Stock Center			RRID:BDSC_80364		adp RNAi under UAS control for cell-specific knockdown
strain, strain_background	Drosophila melanogaster	EGFP RNAi	Bloomington Drosophila Stock Center			RRID:BDSC_41557		EGFP RNAi under UAS control for cell-specific knockdown control
strain, strain_background	Drosophila melanogaster	inscuteable-GAL4	Bloomington Drosophila Stock Center			RRID:BDSC_8751		Used for RNAi knockdown in neural stem cells
strain, strain_background	Drosophila melanogaster	neuronal synaptobrevin-GAL4	Bloomington Drosophila Stock Center			RRID:BDSC_51941		Used for RNAi knockdown in post-mitotic neurons
strain, strain_background	Drosophila melanogaster	adp[60]	Bloomington Drosophila Stock Center			RRID:BDSC_76569		Originally described adp LOF mutant; no longer supplied by BDSC
strain, strain_background	Drosophila melanogaster	Oregon-R	Bloomington Drosophila Stock Center			RRID:BDSC_25211		Described control for adp[60]
strain, strain_background	Drosophila melanogaster	nanos-Cas9	Bloomington Drosophila Stock Center			RRID:BDSC_78782		Used to drive CRISPR mutagenesis in the germline
strain, strain_background	Drosophila melanogaster	adp gRNA	Bloomington Drosophila Stock Center			RRID:BDSC_81794		Used to target adp for CRISPR mutagenesis
strain, strain_background	Drosophila melanogaster	adp[1]		this paper			new reagent: mutant stock with a single base pair insertion in the adp gene leading to LOF phenotypes; generated through in vivo CRISPR with nos-Cas9 and adp sgRNA flies; white berlin background
strain, strain_background	Drosophila melanogaster	white berlin	Bloomington Drosophila Stock Center			RRID:BDSC_5905		Used as control for adp[1] experiments
strain, strain_background	Drosophila melanogaster	actin-GAL4	Bloomington Drosophila Stock Center			RRID:BDSC_3954		Used to drive expression of WDTC1 ubiquitously
strain, strain_background	Drosophila melanogaster	UAS-WDTC1		this paper			new reagent: mutant stock expressing a vector containing P{UASt-WDTC1}VK33 on the third chromosome; allows expression of WDTC1 under GAL4 promoters	Used to assess rescue of mutant adp with human DNA
strain, strain_background	Drosophila melanogaster	adp duplication	Bloomington Drosophila Stock Center			RRID:BDSC_89934		Used to assess rescue of adp mutant phenotypes to attribute adp mutation to characterized phenotypes
antibody	Drosophila melanogaster	rat anti-Deadpan antibody	Abcam			ab195173		Used at 1:1000 dilution to stain for neuroblasts in larval Drosophila brains
antibody	Drosophila melanogaster	Donkey anti-Rat fluorophore 647	Jackson ImmunoResearch Laboratories Inc.			RRID: AB_2340694		Secondary antibody used at 1:500 dilution to visualize rat anti-Deadpan
chemical compound, drug	NA	Paraformaldehyde	FisherScientific			Catalog_Number:50-980-487
chemical compound, drug	NA	Nile Red	Sigma-Aldrich			SKU:N3013; CAS:7385-67-3; EC:230-966-0; PubChem_Substance_ID:24897612		Used for staining Lipid Droplets in Drosophila
